# Supplementary material for: Cerebral Amyloid-β Deposition, Axial Features, and Cognitive Alterations in Patients with Parkinson’s Disease Treated with Bilateral STN-DBS: A Long-Term Cohort Study
Source: J Pers Med. 2024 Dec 10;14(12):1150. doi: 10.3390/jpm14121150 (PMC11676129; doi:10.3390/jpm14121150)
Supplement: Supplementary file 1 [file jpm-14-01150-s001.zip]

Archive with 1 entries (1 files):
- jpm-3287053-supplementary.pdf
